# Supplementary material for: KLOTHO-VS heterozygosity, α-klotho protein levels and cognitive performance in Alzheimer’s disease
Source: Alzheimers Res Ther. 2025 Oct 29;17:234. doi: 10.1186/s13195-025-01878-5 (PMC12574126; doi:10.1186/s13195-025-01878-5)
Supplement: Supplementary file 1 — Supplementary Material 1 [file 13195_2025_1878_MOESM1_ESM.xlsx]

## Sheet: Table1
	Supplementary Table 1 Linear regression models showing the association of KL-VSHET with cognitive performance across study groups
		Controls			aMCI due to AD			AD dementia
	KL-VSHET	β	SE	p	β	SE	p	β	SE	p
	Memory	-0.45	0.27	.106	0.61	0.24	.008	0.03	0.17	.841
	Attention and working memory	-0.3	0.23	.191	0.15	0.2	.459	0.12	0.25	.625
	Executive function	-0.27	0.15	.078	0.35	0.25	.174	-0.22	0.26	.410
	Language	-0.06	0.17	.743	0.34	0.23	.133	-0.03	0.32	.937
	Visuospatial	0.09	0.08	.247	0.08	0.19	.692	0.03	0.49	.939
	KL-VSHET APOE4+
	Memory	-0.92	0.5	.109	0.64	0.22	.042	-0.16	0.22	.463
	Attention and working memory	-0.43	0.57	.471	0.21	0.21	.328	0.13	0.3	.677
	Executive function	-0.46	0.23	.091	0.3	0.34	.391	-0.2	0.33	.545
	Language	-0.04	0.36	.920	0.32	0.25	.203	0.08	0.54	.886
	Visuospatial	0.1	0.1	.359	0.29	0.27	.281	0.82	0.67	.244
	KL-VSHET APOE4-
	Memory	-0.36	0.33	.293	0.49	0.32	.136	0.15	0.25	.558
	Attention and working memory	-0.18	0.28	.524	0.04	0.39	.917	-0.4	0.46	.413
	Executive function	0.01	0.23	.977	0.45	0.4	.273	-0.55	0.46	.259
	Language	0.07	0.23	.768	0.39	0.46	.403	-0.59	0.34	.122
	Visuospatial	0.05	0.12	.675	-0.16	0.26	.554	-1.18	0.7	.129
	Note. Coefficients of model adjusted for age, sex and education are shown.
	Abbreviations: SE, standard error of measurement.
