# Supplementary material for: KLOTHO-VS heterozygosity, α-klotho protein levels and cognitive performance in Alzheimer’s disease
Source: Alzheimers Res Ther. 2025 Oct 29;17:234. doi: 10.1186/s13195-025-01878-5 (PMC12574126; doi:10.1186/s13195-025-01878-5)
Supplement: Supplementary file 2 — Supplementary Material 2 [file 13195_2025_1878_MOESM2_ESM.xlsx]

## Sheet: Table1
	Supplementary Table 3 Linear regression models showing CSF or serum based sαKl in relation to cognitive performance in the entire sample
		Model 1			Model 2
	CSF sαKl	β	SE	p	β	SE	p
	Memory	0.19	0.08	.025	0.08	0.08	.348
	Attention and working memory	0.13	0.07	.080	0.01	0.07	.938
	Executive function	0.14	0.09	.106	-0.01	0.08	.953
	Language	0.24	0.09	.007	0.08	0.09	.367
	Visuospatial	0.12	0.08	.139	0.03	0.08	.678
	Serum sαKl
	Memory	0.11	0.1	.262	0.08	0.1	.422
	Attention and working memory	0.01	0.08	.963	-0.06	0.07	.434
	Executive function	0.05	0.09	.551	-0.03	0.08	.734
	Language	0.08	0.1	.423	-0.03	0.09	.727
	Visuospatial	-0.07	0.08	.405	-0.13	0.08	.108
	Note. Model 1 is unadjusted, Model 2 is adjusted for age, sex, and education.
	Abbreviations: SE, standard error of measurement.
