# Supplementary material for: KLOTHO-VS heterozygosity, α-klotho protein levels and cognitive performance in Alzheimer’s disease
Source: Alzheimers Res Ther. 2025 Oct 29;17:234. doi: 10.1186/s13195-025-01878-5 (PMC12574126; doi:10.1186/s13195-025-01878-5)
Supplement: Supplementary file 3 — Supplementary Material 3 [file 13195_2025_1878_MOESM3_ESM.xlsx]

## Sheet: Table1
	Supplementary Table 2 Linear regression models showing the association of CSF or serum based sαKl with cognitive performance across study groups
		Controls			aMCI due to AD			AD dementia
	CSF sαKl	β	SE	p	β	SE	p	β	SE	p
	Memory	-0.02	0.36	.956	0.11	0.08	.166	0.05	0.08	.550
	Attention and working memory	0.17	0.22	.459	-0.1	0.07	.145	0.12	0.15	.425
	Executive function	-0.11	0.23	.636	-0.04	0.1	.725	0.17	0.12	.179
	Language	0.24	0.25	.357	0.07	0.08	.352	0.01	0.15	.979
	Visuospatial	-0.03	0.08	.719	-0.02	0.08	.841	0.14	0.19	.453
	CSF sαKl APOE4+
	Memory	-	-	-	0.13	0.07	.082	-0.09	0.13	.482
	Attention and working memory	-	-	-	-0.13	0.07	.061	0.15	0.21	.499
	Executive function	-	-	-	-0.03	0.11	.775	0.16	0.14	.273
	Language	-	-	-	0.07	0.08	.363	0.01	0.22	.978
	Visuospatial	-	-	-	-0.01	0.07	.891	0.13	0.25	.622
	CSF sαKl APOE4-
	Memory	-0.24	0.21	.371	-0.24	0.35	.502	0.11	0.15	.517
	Attention and working memory	0.01	0.24	.956	-0.07	0.27	.781	0.1	0.4	.804
	Executive function	-0.42	0.43	.430	-0.13	0.37	.740	0.42	0.5	.424
	Language	-0.38	0.52	.905	-0.07	0.25	.770	0.15	0.32	.641
	Visuospatial	0.02	0.05	.702	0.1	0.31	.747	0.14	0.34	.675
	Serum sαKl
	Memory	0.08	0.22	.719	0.15	0.1	.138	0.1	0.1	.328
	Attention and working memory	-0.11	0.12	.392	-0.06	0.09	.466	-0.1	0.19	.602
	Executive function	-0.1	0.13	.438	0.1	0.12	.417	-0.11	0.16	.499
	Language	0.06	0.13	.624	-0.09	0.11	.421	0.02	0.17	.924
	Visuospatial	-0.09	0.05	.095	-0.06	0.09	.516	-0.34	0.21	.122
	Serum sαKl APOE4+
	Memory	-	-	-	0.05	0.12	.691	0.18	0.13	.223
	Attention and working memory	-	-	-	-0.03	0.1	.809	-0.08	0.29	.780
	Executive function	-	-	-	0.19	0.14	.186	-0.13	0.18	.518
	Language	-	-	-	-0.19	0.14	.207	0.2	0.22	.407
	Visuospatial	-	-	-	0.06	0.11	.605	-0.51	0.22	.061
	Serum sαKl APOE4-
	Memory	-0.27	0.16	.191	0.33	0.26	.295	0.03	0.15	.839
	Attention and working memory	-0.17	0.06	.067	-0.18	0.22	.474	-0.2	0.36	.600
	Executive function	-0.28	0.16	.167	-0.19	0.39	.658	-0.34	0.45	.480
	Language	-0.11	0.14	.487	0.12	0.21	.591	-0.39	0.4	.371
	Visuospatial	-0.09	0.05	.154	-0.24	0.08	.058	-0.07	0.48	.886
	Note. Coefficients of model adjusted for age, sex and education are shown. Analyses could not be conducted for the APOE ε4 carrier subgroup within the control group due to an insufficient number of participants.
	Abbreviations: SE, standard error of measurement.
